# Supplementary material for: Correlation between 25-hydroxyvitamin D/D3 Deficiency and COVID-19 Disease Severity in Adults from Northern Colorado
Source: Nutrients. 2022 Dec 7;14(24):5204. doi: 10.3390/nu14245204 (PMC9782165; doi:10.3390/nu14245204)
Supplement: Supplementary file 1 [file nutrients-14-05204-s001.zip]

Archive with 1 entries (1 files):
- nutrients-1915258-supplementary.xlsx
