# Supplementary material for: Correlation between 25-hydroxyvitamin D/D3 Deficiency and COVID-19 Disease Severity in Adults from Northern Colorado
Source: Nutrients. 2022 Dec 7;14(24):5204. doi: 10.3390/nu14245204 (PMC9782165; doi:10.3390/nu14245204)
Supplement: Supplementary file 1 [file nutrients-14-05204-s001.zip › nutrients-1915258-supplementary.xlsx]

## Sheet: Table S1
Table S2. Comparison of 25-Hydroxyvitamin D and 25-Hydroxyvitamin D3 status across COVID-19 disease severity.
Vitamin	Uninfected	Mild	Moderate	Severe	Fisher Exact P-value
	(N = 18)	(N = 55)	(N = 39)	(N = 37)
25(OH)D
Deficient	7 (38.9%)	36 (65.5%)	25 (64.1%)	32 (86.5%)	0.0071
Insufficient	9 (50%)	15 (27.3%)	10 (28.2%)	2 (5.4%)
Optimal	2 (11.1%)	4 (7.3%)	3 (7.7%)	3 (8.1%)
25(OH)D3
Deficient	7 (38.9%)	36 (65.5%)	26 (66.7%)	32 (86.5%)	0.0079
Insufficient	9 (50%)	15 (27.3%)	10 (25.6%)	2 (5.4%)
Optimal	2 (11.1%)	4 (7.3%)	3 (7.7%)	3 (8.1%)
Values are presented in ng/mL, as number and percentage (%), p-values < 0.05 were considered significant. Analyses were performed using SAS 9.4 (Cary, NC).

## Sheet: Table S2
Table S1. Comparision of 25-Hydroxyvitamin D and 25-Hydroxyvitamin D3across disease severity categories for time of enrollment and month 4
Disease Severity	Enrollment	Month 4	Adjusted P-value
25(OH)D
Non-Infected (N = 5)	31.0 ± 2.0	25.5 ± 6.4	0.8865
Mild (N = 50)	30.5 ± 2.0	27.2 ± 2.0	0.9456
Moderate (N = 18)	26.8 ± 3.4	28.1 ± 3.4	1
Severe (N = 16)	19.9 ± 3.6	21.2 ± 3.6	1
25(OH)D3
Non-Infected (N = 5)	31.0 ± 6.5	25.5 ± 6.5	0.5562
Mild (N = 50)	30.3 ± 2.1	26.9 ± 2.1	0.2502
Moderate (N = 18)	25.6 ± 3.4	26.4 ± 3.4	1
Severe (N = 16)	19.6 ± 3.6	21.2 ± 3.6	1
Values are presented in ng/mL, as estimate + standard error (SE), p-values < 0.05 were considered significant. Analyses were performed using SAS 9.4 (Cary, NC).

## Sheet: Sheet3
Table S3. Longitudinal 25-Hydroxyvitamin D and 25-Hydroxyvitamin D3 across body mass index (N=84)
BMI Category	Enrollment	Month 4	Adjusted P-value
25(OH)D
Normal/Underweight (N = 25)	33.0 ± 2.7	28.6 ± 2.7	0.8563
Overweight (N = 34)	29.5 ± 2.7	29.8 ± 2.7	1
Obese (N = 25)	22.5 ± 2.4*	21.4 ± 2.7	0.9996
25(OH)D3
Normal/Underweight (N = 25)	33.0 ± 2.7	28.6 ± 2.7	0.8563
Overweight (N = 34)	29.5 ± 2.7	29.8 ± 2.7	1
Obese (N = 25)	21.3 ± 2.4*	20.1 ± 2.4	0.9991
Values are presented in ng/mL, as estimate + standard error (SE), p-values < 0.05 were considered significant. Analyses were performed using SAS 9.4 (Cary, NC). Tukey-kramer p-value correction, for 25(OH)D and D3, * significant p > 0.05 between obese and normal/underweight adults at timepoint 1 only.

## Sheet: Table S4
	1-15 Days Post COVID-19 PCR+
Participants	1	2	2	3	3	4	4	5	6	6	7	8	8	9	9	10	10	11	12		13	13	14	15	16	17	18	19	19	20	20	21	21	22	23	23	24	25	26	27	27	28	29	30	30	31	32	33	34
Disease_Severity (0 = mild, 1 = moderate, 2= severe)	2	2	2	2	2	2	2	2	2	2	2	2	2	2	2	2	2	2	2	2	2	2	2	1	2	2	2	2	2	2	2	2	2	2	2	2	2	2	2	2	2	2	2	2	2	2	2	2	2
Timepoint (1 = baseline, 2 = month 3-4)	1	1	2	1	2	1	2	1	1	2	1	1	2	1	2	1	2	1	1	2	1	2	1	1	1	1	1	1	2	1	2	1	2	1	1	2	1	1	1	1	2	1	1	1	2	1	1	1	1
Sex (0 = male, 1= female)	0	0	0	1	1	1	1	1	0	0	0	0	0	0	0	0	0	1	1	1	0	0	0	0	0	1	0	0	0	0	0	0	0	0	1	1	0	1	0	1	1	1	1	0	0	1	1	1	0
25(OH)D2 (ng/ml)	ND	ND	ND	ND	ND	ND	ND	ND	ND	ND	ND	ND	ND	ND	ND	ND	ND	ND	ND	ND	ND	ND	ND	ND	ND	16.02	ND	ND	ND	5.48	ND	ND	ND	ND	ND	ND	ND	ND	20.19	ND	ND	ND	ND	ND	ND	ND	ND	ND	ND
25(OH)D3 (ng/ml)	27.63	20.3544	26.1912	21.1455	25.7369	12.7706	12.8325	31.2212	15.5951	21.3176	23.3256	15.1542	19.7175	11.542	3.95994	15.5886	19.5386	9.56906	11.2771	16.9463	20.3384	17.5068	7.2	10.5697	18.0031	10.7018	50.2082	12.6661	12.1234	8.90961	8.48521	10.8069	3.88741	14.5234	25.1161	40.8237	28.0183	24.1609	8.31829	26.3	31.7935	10.66	15.8945	20.0323	17.188	62.7968	15.6317	38.9525	14.7778
25(OH)D (ng/ml)	27.6309	20.3544	26.1912	21.1455	25.7369	12.7706	12.8325	31.2212	15.5951	21.3176	23.3256	15.1542	19.7175	11.542	3.95994	15.5886	19.5386	9.56906	11.2771	16.9463	20.3384	17.5068	7.20212	10.5697	18.0031	26.724	50.2082	12.6661	12.1234	14.3939	8.48521	10.8069	3.88741	14.5234	25.1161	40.8237	28.0183	24.1609	28.5087	26.3	31.7935	10.66	15.8945	20.0323	17.188	62.7968	15.6317	38.9525	14.7778
ND = not detected
[truncated: 189 more columns]

## Sheet: Figure S1
Figure S1. Plasma 25(OH)D and D3 by disease severity with and without pre-existing conditions. Above the red horizontal line indicates optimal level, between the blue and red horizontal lines indicates sufficient, and below the blue horizontal lines indicates insufficient. White circles indicate no co-morbidities/pre-existing chronic disease conditions, and grey circles indicate one or more co-mo…
